# Supplementary material for: A Robotics-Based Behavioral Paradigm to Measure Anxiety-Related Responses in Zebrafish
Source: PLoS One. 2013 Jul 29;8(7):e69661. doi: 10.1371/journal.pone.0069661 (PMC3726767; doi:10.1371/journal.pone.0069661)
Supplement: Table S1 — Experimental raw data. (XLSX) [file pone.0069661.s006.xlsx]

## Sheet: Nandus data
Drug	Empty D1	Empy D2	Centre D1	Centre D2	Stimulus D1	Stimulus D2	Swimming D1	Swimming D2	Freezing D1	Freezing D2	Thrashing D1	Thrashin D2	Empty Sw D1	Empty Sw D2	Empty Fr D1	Empty Fr D2	Empty Th D1	Empty Th D2	Centre Sw D1	Centre Sw D2	Centre Fr D1	Centre Fr D2	Centre Th D1	Centre Th D2	Stimulus Sw D1	Stimulus Sw D2	Stimulus Fre D1	Stimulus Fre D2	Stimulus Thr D1	Stimulus Thr D2
Control	150.3	237.1	52.2	48.7	97.5	14.2	296.7	284.4	0	0	3.3	15.6	147.8	222.7	0	0	2.5	14.4	52.2	47.5	0	0	0	1.2	96.7	14.2	0	0	0.8	0
Control	190.8	175.9	109.2	124.1	0	0	300	300	0	0	0	0	190.8	175.9	0	0	0	0	109.2	124.1	0	0	0	0	0	0	0	0	0	0
Control	93.1	156.2	126.6	103.3	80.3	40.5	300	293.9	0	0	0	6.1	93.1	152	0	0	0	4.2	126.6	101.4	0	0	0	1.9	80.3	40.5	0	0	0	0
Control	22.5	112.9	31	36	246.5	151.1	272.5	267.3	0	0	27.5	32.7	22	108.4	0	0	0.5	4.5	29.8	35.3	0	0	1.2	0.7	220.7	123.6	0	0	25.8	27.5
Control	152.6	192.1	142.1	106.1	5.3	1.8	300	300	0	0	0	0	152.6	192.1	0	0	0	0	142.1	106.1	0	0	0	0	5.3	1.8	0	0	0	0
Control	126.8	68.7	169.8	141.7	3.4	89.6	300	283.5	0	0	0	16.5	126.8	61.3	0	0	0	7.4	169.8	135.9	0	0	0	5.8	3.4	86.3	0	0	0	3.3
Control	23.8	92.7	56.6	132.6	219.6	74.7	285.6	300	14.4	0	0	0	23.8	92.7	0	0	0	0	56.6	132.6	0	0	0	0	205.2	74.7	14.4	0	0	0
Control	124.3	118.9	132.4	152.7	43.3	28.4	300	300	0	0	0	0	124.3	118.9	0	0	0	0	132.4	152.7	0	0	0	0	43.3	28.4	0	0	0	0
Control	85.3	89.7	76.1	31.9	138.6	178.4	279.4	255.6	0	0	20.6	44.4	77.8	78	0	0	7.5	11.7	75.1	31.9	0	0	1	0	126.5	145.7	0	0	12.1	32.7
Control	235.5	114.4	35	79.6	29.5	106	187.7	300	112.3	0	0	0	123.2	114.4	112.3	0	0	0	35	79.6	0	0	0	0	29.5	106	0	0	0	0
Control	109.5	78.3	106.2	104.3	84.3	117.4	299.6	300	0	0	0.4	0	109.1	78.3	0	0	0.4	0	106.2	104.3	0	0	0	0	84.3	117.4	0	0	0	0
Control	139.6	100.9	122.2	107.9	38.2	91.2	300	284	0	0	0	16	139.6	91.5	0	0	0	9.4	122.2	105.1	0	0	0	2.8	38.2	87.4	0	0	0	3.8
Control	144.9	61.7	112.4	117.6	42.7	120.7	295.4	293	0	0	4.6	7	140.3	57.2	0	0	4.6	4.5	112.4	116.4	0	0	0	1.2	42.7	119.4	0	0	0	1.3
Control	61.7	96.8	77.2	145.7	161.1	57.5	149.6	300	150.4	0	0	0	57.9	96.8	3.8	0	0	0	77.2	145.7	0	0	0	0	14.5	57.5	146.6	0	0	0
Control	92.5	105.4	102.1	85	105.4	109.6	292.9	291.1	0	0	7.1	8.9	92.5	100.9	0	0	0	4.5	100.5	83.6	0	0	1.6	1.4	99.9	106.6	0	0	5.5	3
Control	36.9	64.8	64.8	118.7	198.3	116.5	300	296	0	0	0	4	36.9	64	0	0	0	0.8	64.8	115.5	0	0	0	3.2	198.3	116.5	0	0	0	0
Control	188.4	98.6	66.7	89.5	44.9	111.9	300	300	0	0	0	0	188.4	98.6	0	0	0	0	66.7	89.5	0	0	0	0	44.9	111.9	0	0	0	0
Control	146.7	97.6	64.3	63.6	89	138.8	298.4	300	0	0	1.6	0	145.1	97.6	0	0	1.6	0	64.3	63.6	0	0	0	0	89	138.8	0	0	0	0
Control	105.5	119.7	91.5	133.3	103	47	300	300	0	0	0	0	105.5	119.7	0	0	0	0	91.5	133.3	0	0	0	0	103	47	0	0	0	0
Control	283.5	211.4	7.2	45.3	9.3	43.3	81.5	239	218.5	53.7	0	7.3	65	155.6	218.5	53.7	0	2.1	7.2	45.3	0	0	0	0	9.3	38.1	0	0	0	5.2
Control	249.9	227.2	24.1	17.1	26	55.7	299.4	298.9	0	0	0.6	1.1	249.3	226.1	0	0	0.6	1.1	24.1	17.1	0	0	0	0	26	55.7	0	0	0	0
Control	92	86.7	116.1	85.8	91.9	127.5	300	0.1	0	299.9	0	0	92	0	0	86.7	0	0	116.1	0.1	0	85.7	0	0	91.9	0	0	127.5	0	0
Control	268.1	245.5	16.7	12.8	15.2	41.7	185.9	176.7	113	123.3	1.1	0	154	122.2	113	123.3	1.1	0	16.7	12.8	0	0	0	0	15.2	41.7	0	0	0	0
Control	155.2	0	90.5	53.3	54.3	44.2	300	300	0	0	0	0	0	202.5	155.2	0	0	0	0	53.3	90.5	0	0	0	0	44.2	54.3	0	0	0
Control	13.3	0	33.6	69.1	253.1	169.3	300	296.9	0	0	0	3.1	0	61.6	13.3	0	0	0	0	69.1	33.6	0	0	0	0	166.2	253.1	0	0	3.1
Control	150	0	114.8	139.1	35.2	12	266.9	294.6	33.1	5.4	0	0	0	144.9	133.2	4	16.8	0	0	137.7	101.8	1.4	13	0	0	12	31.9	0	3.3	0
Control	203.9	0	63.3	82.9	32.8	126.9	293.6	278.1	0	0	6.4	21.9	0	76.9	197.5	0	0	13.3	6.4	82.9	63.3	0	0	0	0	118.3	32.8	0	0	8.6
Control	172.8	0	86.6	89.5	40.6	9	280.4	293.3	0	0	19.6	6.7	0	194.8	153.2	0	0	6.7	19.6	89.5	86.6	0	0	0	0	9	40.6	0	0	0
Control	93.8	0	127.5	115.3	78.7	26.9	300	300	0	0	0	0	0	157.8	93.8	0	0	0	0	115.3	127.5	0	0	0	0	26.9	78.7	0	0	0
Control	56.5	5.3	78.7	71	164.8	169.3	294.7	292.8	0	0	5.3	7.2	0	59.4	56.5	0	0	0.3	0	71	78.7	0	0	0	0	162.4	159.5	0	0	6.9
4-Hz	120.7	194.2	125.6	74.5	53.7	31.3	227.6	288.3	0.7	0	71.7	11.7	99.3	185.9	0	0	21.4	8.3	88.5	74.5	0.7	0	36.4	0	39.8	27.9	0	0	13.9	3.4
4-Hz	117.4	101.2	160.2	164.5	22.4	34.3	286.6	238.3	0	0	13.4	61.7	109.4	79.4	0	0	8	21.8	155.6	131.5	0	0	4.6	33	21.6	27.4	0	0	0.8	6.9
4-Hz	6.5	1.6	36.9	32.1	256.6	266.3	256.2	137.7	3	1.1	40.8	161.2	1.6	1.6	0	0	4.9	0	32.2	17.3	0	1.1	4.7	13.7	222.4	118.8	3	0	31.2	147.5
4-Hz	0	24.5	0	32.1	300	243.4	4.5	61.3	295.5	237.1	0	1.6	0	19.2	0	4.5	0	0.8	0	31.3	0	0	0	0.8	4.5	10.8	295.5	232.6	0	0
4-Hz	71.9	147.4	170.7	43.4	57.4	109.2	290.6	196.2	0	0	9.4	103.8	71.9	105.5	0	0	0	41.9	165.6	25.4	0	0	5.1	18	53.1	65.3	0	0	4.3	43.9
4-Hz	225.1	260.3	24.7	29.2	50.2	10.5	236.7	182.4	0	57.7	63.3	59.9	186.2	165.4	0	54.5	38.9	40.4	14.9	13.4	0	3.2	9.8	12.6	35.6	3.6	0	0	14.6	6.9
4-Hz	256	110.1	38.7	120.3	5.3	69.6	266.8	252.8	0	0.6	33.2	46.6	225.1	96.5	0	0	30.9	13.6	38	102.9	0	0.6	0.7	16.8	3.7	53.4	0	0	1.6	16.2
4-Hz	225	191.6	13.4	52.7	61.6	55.7	29.2	89.9	224.8	121.5	46	88.6	13.1	43.6	183.1	120.8	28.8	27.2	10.4	19.6	0.4	0	2.6	33.1	5.7	26.7	41.3	0.7	14.6	28.3
4-Hz	150	63.2	113.7	121.2	36.3	115.6	297.3	240.1	0	0	2.7	59.9	148.4	44.7	0	0	1.6	18.5	113.7	102.2	0	0	0	19	35.2	93.2	0	0	1.1	22.4
4-Hz	109.2	136.2	123.7	70.6	67.1	93.2	228.4	223.4	1.2	0	70.4	76.6	84.9	84.7	0	0	24.3	51.5	90.3	59	0	0	33.4	11.6	53.2	79.7	1.2	0	12.7	13.5
4-Hz	296.2	244.3	3.1	47.5	0.7	8.2	20.7	129.7	279.3	0	0	170.3	17.6	89.6	278.6	0	0	154.7	3.1	33.2	0	0	0	14.3	0	6.9	0.7	0	0	1.3
4-Hz	189.6	121.7	106	142.5	4.4	35.8	134.1	262.7	163.6	5.7	2.3	31.6	76.2	101.4	112.2	5.7	1.2	14.6	53.5	127.9	51.4	0	1.1	14.6	4.4	33.4	0	0	0	2.4
4-Hz	118.4	157.7	111.4	79.5	70.2	62.8	286.5	277.1	0	0	13.5	22.9	111.6	141.2	0	0	6.8	16.5	109.8	75.2	0	0	1.6	4.3	65.1	60.7	0	0	5.1	2.1
4-Hz	294.3	300	1.3	0	4.4	0	229.4	298.6	56.5	0	14.1	1.4	226.2	298.6	56.5	0	11.6	1.4	1.3	0	0	0	0	0	1.9	0	0	0	2.5	0
4-Hz	208.2	237.9	49.1	34.6	42.7	27.5	193.6	145.7	0	0	106.4	154.3	121.8	135.9	0	0	86.4	102	43.1	6	0	0	6	28.6	28.7	3.8	0	0	14	23.7
4-Hz	163.9		114.9		21.2		230.5		0		69.5		118		0		45.9		96.7		0		18.2		15.8		0		5.4
Fix	79.9	128	44.9	78.1	175.2	93.9	98.7	176.6	0	18.2	201.3	105.2	25.3	86.8	0	18.2	54.6	23	25.9	47.3	0	0	19	30.8	47.5	42.5	0	0	127.7	51.4
Fix	12.1	98.9	81.2	71.6	206.7	129.5	17.7	152.4	281.9	0	0.4	147.6	2	55.4	10.1	0	0	43.5	5.9	47	75.3	0	0	24.6	9.8	50	196.5	0	0.4	79.5
Fix	90.4	18.4	209.6	78.6	0	203	217.8	242.5	78.4	0	3.8	57.5	81.4	13.3	8.9	0	0.1	5.1	136.4	66.6	69.5	0	3.7	12	0	162.6	0	0	0	40.4
Fix	0	0	0	0	300	300	0	7.5	299.6	291.9	0.4	0.6	0	0	0	0	0	0	0	0	0	0	0	0	0	7.5	299.6	291.9	0.4	0.6
Fix	139.2	245.8	32.8	28.5	128	25.7	165.9	102	0	0	134.1	198	86.4	74.3	0	0	52.8	171.5	22.3	18.3	0	0	10.5	10.2	57.2	9.4	0	0	70.8	16.3
Fix	210.6	96.5	17.2	114.7	72.2	88.8	129.5	218.3	114.7	0	55.8	81.7	108	69.6	52.4	0	50.2	26.9	16.2	91.5	0	0	1	23.2	5.3	57.2	62.3	0	4.6	31.6
Fix	0	131.7	0	65.7	300	102.6	64.6	257.4	233	0	2.4	42.6	0	103.6	0	0	0	28.1	0	65.4	0	0	0	0.3	64.6	88.4	233	0	2.4	14.2
Fix	52	84	147.9	72.2	100.1	143.8	207.5	174.1	86.3	0	6.2	125.9	52	40.4	0	0	0	43.6	62	49	85.9	0	0	23.2	93.5	84.7	0.4	0	6.2	59.1
Fix	102.5	58.3	6.1	43.5	191.4	198.2	26.8	189	259.8	18.7	13.4	92.3	15.2	25.3	78.5	18.7	8.8	14.3	3.6	25.6	0	0	2.5	17.9	8	138.1	181.3	0	2.1	60.1
Fix	107.1	88.5	106.5	106.6	86.4	104.9	290.5	198.4	0	27.2	9.5	74.4	102.4	58.3	0	18.8	4.7	11.4	106.5	86.4	0	1.1	0	19.1	81.6	53.7	0	7.3	4.8	43.9
Fix	16.1	60	41.8	33.1	242.1	206.9	174.8	97.3	67	0	58.2	202.7	13.3	24.4	0	0	2.8	35.6	31.6	18.4	0	0	10.2	14.7	129.9	54.5	67	0	45.2	152.4
Fix	5.2	21.6	72.8	63.7	222	214.7	52.2	61.7	247.3	227.1	0.5	11.2	5.2	17.9	0	0	0	3.7	28.6	18.3	43.7	45.4	0.5	0	18.4	25.5	203.6	181.7	0	7.5
Fix	98.8	105.9	68.7	36.8	132.5	157.3	118	76.9	0	0	182	223.1	25.9	14	0	0	72.9	91.9	31.6	18.8	0	0	37.1	18	60.5	44.1	0	0	72	113.2
Fix	11.8	81.8	32.2	29.6	256	188.6	154.2	190.1	126.4	0	19.4	109.9	10.7	44.1	0	0	1.1	37.7	31.2	21.1	0	0	1	8.5	112.3	124.9	126.4	0	17.3	63.7
Fix	241.1	124.4	17.6	71	41.3	104.6	130.6	180.1	121.5	0	47.9	119.9	90.2	83.9	121.5	0	29.4	40.5	14.6	46.5	0	0	3	24.5	25.8	49.7	0	0	15.5	54.9
Fix	276.5	238.9	22	58.7	1.5	2.4	27.7	4	55.1	0	217.2	296	19.2	3.1	53.6	0	203.7	235.8	7.7	0.9	1.5	0	12.8	57.8	0.8	0	0	0	0.7	2.4
Beige	255.9	62.2	35.6	38.9	8.5	198.9	51.5	71.3	137.4	0.9	111.1	227.8	31.9	21.3	137.4	0	86.6	40.9	14.4	9.9	0	0	21.2	29	5.2	40.1	0	0.9	3.3	157.9
Beige	59.7	209.1	235.4	9	4.9	81.9	90.5	162.1	209.5	130.9	0	7	29	131.3	30.7	70.8	0	7	59.1	9	176.3	0	0	0	2.4	21.8	2.5	60.1	0	0
Beige	133	185.3	102.5	67.7	64.5	47	256.1	179.4	0	49.3	43.9	71.3	107.6	115.9	0	32.1	25.4	37.3	94.9	39.6	0	8.2	7.6	19.9	53.6	23.9	0	9	10.9	14.1
Beige	300	223.4	0	76.6	0	0	2.4	289.4	297.5	0	0.1	10.6	2.4	218.1	297.5	0	0.1	5.3	0	71.3	0	0	0	5.3	0	0	0	0	0	0
Beige	126.3	127.9	99.1	99.5	74.6	72.6	233.1	213.9	2.7	0	64.2	86.1	97.7	83.5	0	0	28.6	44.4	79.9	80.1	2.7	0	16.5	19.4	55.5	50.3	0	0	19.1	22.3
Beige	95.4	24.5	118.9	43.6	85.7	231.9	174.1	164.2	0	0	125.9	135.8	64.3	16.9	0	0	31.1	7.6	59.9	25.2	0	0	59	18.4	49.9	122.1	0	0	35.8	109.8
Beige	300	271.1	0	28.9	0	0	172.3	217.9	117.9	0	9.8	82.1	172.3	191.4	117.9	0	9.8	79.7	0	26.5	0	0	0	2.4	0	0	0	0	0	0
Beige	263.5	184.3	28.8	87	7.7	28.7	186	277.1	105	0	9	22.9	149.5	161.4	105	0	9	22.9	28.8	87	0	0	0	0	7.7	28.7	0	0	0	0
Beige	300	226.2	0	55.8	0	18	0	139.1	299.5	123.2	0.5	37.7	0	80.9	299.5	123.2	0.5	22.1	0	42.9	0	0	0	12.9	0	15.3	0	0	0	2.7
Beige	260.5	298.1	35.8	1.9	3.7	0	292.9	296.8	0	2.1	7.1	1.1	258.5	294.9	0	2.1	2	1.1	32.5	1.9	0	0	3.3	0	1.9	0	0	0	1.8	0
Beige	179.3	101.9	47	113.1	73.7	85	103.1	39.3	13.5	0	183.4	260.7	42.5	10.8	0	0	136.8	91.1	28.9	8.2	0	0	18.1	104.9	31.7	20.3	13.5	0	28.5	64.7
Beige	270.8	283.3	13.4	15.5	15.8	1.2	59.3	15.4	0	2.6	240.7	282	43.5	6.7	0	2.6	227.3	274	9.7	8	0	0	3.7	7.5	6.1	0.7	0	0	9.7	0.5
Beige	0	0	300	0	0	300	0	0	299.6	299.5	0.4	0.5	0	0	0	0	0	0	0	0	299.6	0	0.4	0	0	0	0	299.5	0	0.5
Beige	217.5	237.6	2.8	12.1	79.7	50.3	84.7	157.1	203.4	71.8	11.9	71.1	13.7	151.2	203.4	22.4	0.4	64	2.8	5	0	0	0	7.1	68.2	0.9	0	49.4	11.5	0
Beige	205.9	116.4	43.5	74.6	50.6	109	93.7	22.2	9.9	0	196.4	277.8	53.7	14.4	9.6	0	142.6	102	19	3.5	0	0	24.5	71.1	21	4.3	0.3	0	29.3	104.7
Beige	232	154.8	51.4	77.1	16.6	68.1	254.7	217.9	21.9	0	23.4	82.1	189.2	111.5	21.9	0	20.9	43.3	48.9	65.5	0	0	2.5	11.6	16.6	40.9	0	0	0	27.2
Brown	185.3	196.5	80.5	91.8	34.2	11.7	291.3	299.6	0	0	8.7	0.4	176.6	196.1	0	0	8.7	0.4	80.5	91.8	0	0	0	0	34.2	11.7	0	0	0	0
Brown	120.8	77.8	115.8	58.1	63.4	164.1	276.6	202.5	0	0	23.4	97.5	107.5	71	0	0	13.3	6.8	110.4	39.2	0	0	5.4	18.9	58.7	92.3	0	0	4.7	71.8
Brown	226.2	296.4	67.1	3.6	6.7	0	288.8	290.9	11.1	9.1	0.1	0	215	290.9	11.1	5.5	0.1	0	67.1	0	0	3.6	0	0	6.7	0	0	0	0	0
Brown	151.3	130.7	113.9	93	34.8	76.3	287.1	281.8	0	0	12.9	18.2	140.8	122.8	0	0	10.5	7.9	111.8	91.9	0	0	2.1	1.1	34.5	67.1	0	0	0.3	9.2
Brown	244	291.9	37.2	6.3	18.8	1.8	88.4	67.1	0	0	211.6	232.9	49.1	59	0	0	194.9	232.9	24	6.3	0	0	13.2	0	15.3	1.8	0	0	3.5	0
Brown	159.2	149	65.7	58.3	75.1	92.7	29.7	39.6	19.4	2.1	250.9	258.3	6	10.4	19.4	2.1	133.8	136.5	6.2	5.1	0	0	59.5	53.2	17.5	24.1	0	0	57.6	68.6
Brown	213.3	110.2	73.2	123.5	13.5	66.3	162.8	200.4	75.1	1.3	62.1	98.3	99.8	75	75.1	0	38.4	35.2	51.9	89.1	0	0	21.3	34.4	11.1	36.3	0	1.3	2.4	28.7
Brown	106	189.9	123.1	72.5	70.9	37.6	295.6	268.3	0	0	4.4	31.7	103.3	164.7	0	0	2.7	25.2	122.2	68.5	0	0	0.9	4	70.1	35.1	0	0	0.8	2.5
Brown	122.2	84.8	86.6	103.9	91.2	111.3	123.2	41.6	0	0	176.8	258.4	43.1	13.7	0	0	79.1	71.1	33.8	18.1	0	0	52.8	85.8	46.3	9.8	0	0	44.9	101.5
Brown	68.2	79.3	112.8	100.5	119	120.2	251.2	86	0	0	48.8	214	64.1	25.6	0	0	4.1	53.7	100.5	25.6	0	0	12.3	74.9	86.6	34.8	0	0	32.4	85.4
Brown	220	300	43.5	0	36.5	0	129.1	0	154.2	300	16.7	0	59.2	0	154.2	300	6.6	0	41	0	0	0	2.5	0	28.9	0	0	0	7.6	0
Brown	233.2	43.7	51.5	99.4	15.3	156.9	268.7	230.4	0	0	31.3	69.6	213.1	43	0	0	20.1	0.7	45.7	75.4	0	0	5.8	24	9.9	112	0	0	5.4	44.9
Brown	100.9	102.9	51.2	94.8	147.9	102.3	141.1	122.8	0	0	158.9	177.2	45.7	37	0	0	55.2	65.9	23.6	41.8	0	0	27.6	53	71.8	44	0	0	76.1	58.3
Brown	279	47.2	5.7	252	15.3	0.8	52.5	132.2	244	166.6	3.5	1.2	35	46.8	244	0	0	0.4	5.7	84.6	0	166.6	0	0.8	11.8	0.8	0	0	3.5	0
Brown	170.2	67.3	61.2	133.6	68.6	99.1	159	244.9	0	0	141	55.1	90.6	59	0	0	79.6	8.3	42.8	110.4	0	0	18.4	23.2	25.6	75.5	0	0	43	23.6
Brown	176.9	170.1	73.8	87.8	49.3	42.1	238	288.2	7.1	0	54.9	11.8	148.2	162.8	7.1	0	21.6	7.3	65	87.2	0	0	8.8	0.6	24.8	38.2	0	0	24.5	3.9

## Sheet: 3 tests data
	LIGHT DARK PREFERENCE TEST																						ROBOTICS-BASEDPREDATOR AVOIDANCE TEST
Condition	Dark D1	Light D1	Light D2	Dark D2	Swimming D1	Swimming D2	Freezing D1	Freezing D2	Thrashing D1	Thrashin D2	Black Sw D1	Black Sw D2	Black Fr D1	Black Fr D2	Black Th D1	Black Th D2	White Sw D1	White Sw D2	White Fr D1	White Fr D2	White Th D1	White Th D2	Empty D1	Empy D2	Centre D1	Centre D2	Stimulus D1	Stimulus D2	Swimming D1	Swimming D2	Freezing D1	Freezing D2	Thrashing D1	Thrashin D2	Empty Sw D1	Empty Sw D2	Empty Fr D1	Empty Fr D2	Empty Th D1	Empty Th D2	Centre Sw D1	Centre Sw D2	Centre Fr D1	Centre Fr D2	Centre Th D1	Centre Th D2	Stimulus Sw D1	Stimulus Sw D2	Stimulus Fre D1
Control	25.4	274.6	247	53	233	300	65.9	0	1.1	0	25.4	53	0	0	0	0	207.6	247	65.9	0	1.1	0	150.3	237.1	52.2	48.7	97.5	14.2	296.7	284.4	0	0	3.3	15.6	147.8	222.7	0	0	2.5	14.4	52.2	47.5	0	0	0	1.2	96.7	14.2	0
Control	0	300	300	0	295.8	300	0	0	4.2	0	0	0	0	0	0	0	295.8	300	0	0	4.2	0	190.8	175.9	109.2	124.1	0	0	300	300	0	0	0	0	190.8	175.9	0	0	0	0	109.2	124.1	0	0	0	0	0	0	0
Control	28.8	271.2	176.9	123.1	300	300	0	0	0	0	28.8	123.1	0	0	0	0	271.2	176.9	0	0	0	0	93.1	156.2	126.6	103.3	80.3	40.5	300	293.9	0	0	0	6.1	93.1	152	0	0	0	4.2	126.6	101.4	0	0	0	1.9	80.3	40.5	0
Control	168.1	131.9	237.3	62.7	264	272.2	0	0	36	27.8	149.6	60.2	0	0	18.5	2.5	114.4	212	0	0	17.5	25.3	22.5	112.9	31	36	246.5	151.1	272.5	267.3	0	0	27.5	32.7	22	108.4	0	0	0.5	4.5	29.8	35.3	0	0	1.2	0.7	220.7	123.6	0
Control	3.4	296.6	300	0	300	300	0	0	0	0	3.4	0	0	0	0	0	296.6	300	0	0	0	0	152.6	192.1	142.1	106.1	5.3	1.8	300	300	0	0	0	0	152.6	192.1	0	0	0	0	142.1	106.1	0	0	0	0	5.3	1.8	0
Control	51.9	248.1	291.2	8.8	300	299.1	0	0	0	0.9	51.9	8.8	0	0	0	0	248.1	290.3	0	0	0	0.9	126.8	68.7	169.8	141.7	3.4	89.6	300	283.5	0	0	0	16.5	126.8	61.3	0	0	0	7.4	169.8	135.9	0	0	0	5.8	3.4	86.3	0
Control	0.7	299.3	234.5	65.5	300	300	0	0	0	0	0.7	65.5	0	0	0	0	299.3	234.5	0	0	0	0	23.8	92.7	56.6	132.6	219.6	74.7	285.6	300	14.4	0	0	0	23.8	92.7	0	0	0	0	56.6	132.6	0	0	0	0	205.2	74.7	14.4
Control	101.4	198.6	38.5	261.5	145.2	300	154.8	0	0	0	101.4	261.5	0	0	0	0	43.8	38.5	154.8	0	0	0	124.3	118.9	132.4	152.7	43.3	28.4	300	300	0	0	0	0	124.3	118.9	0	0	0	0	132.4	152.7	0	0	0	0	43.3	28.4	0
Control	203.7	96.3	49	251	274.1	242.8	0	0	25.9	57.2	184	197.2	0	0	19.7	53.8	90.1	45.6	0	0	6.2	3.4	85.3	89.7	76.1	31.9	138.6	178.4	279.4	255.6	0	0	20.6	44.4	77.8	78	0	0	7.5	11.7	75.1	31.9	0	0	1	0	126.5	145.7	0
Control	21.6	278.4	232	68	89.3	293.2	210.7	0	0	6.8	21.6	68	0	0	0	0	67.7	225.2	210.7	0	0	6.8	235.5	114.4	35	79.6	29.5	106	187.7	300	112.3	0	0	0	123.2	114.4	112.3	0	0	0	35	79.6	0	0	0	0	29.5	106	0
Control	92.6	207.4	94.7	205.3	298.4	300	0	0	1.6	0	91	205.3	0	0	1.6	0	207.4	94.7	0	0	0	0	109.5	78.3	106.2	104.3	84.3	117.4	299.6	300	0	0	0.4	0	109.1	78.3	0	0	0.4	0	106.2	104.3	0	0	0	0	84.3	117.4	0
Control	100.5	199.5	104.7	195.3	295.2	293.6	4.8	0	0	6.4	95.7	190.4	4.8	0	0	4.9	199.5	103.2	0	0	0	1.5	139.6	100.9	122.2	107.9	38.2	91.2	300	284	0	0	0	16	139.6	91.5	0	0	0	9.4	122.2	105.1	0	0	0	2.8	38.2	87.4	0
Control	125.1	174.9	49.6	250.4	210.1	227.8	86.8	0	3.1	72.2	122	183.4	0	0	3.1	67	88.1	44.4	86.8	0	0	5.2	144.9	61.7	112.4	117.6	42.7	120.7	295.4	293	0	0	4.6	7	140.3	57.2	0	0	4.6	4.5	112.4	116.4	0	0	0	1.2	42.7	119.4	0
Control	267.7	32.3	62.2	237.8	290.8	291.7	0	0	9.2	8.3	258.5	229.5	0	0	9.2	8.3	32.3	62.2	0	0	0	0	61.7	96.8	77.2	145.7	161.1	57.5	149.6	300	150.4	0	0	0	57.9	96.8	3.8	0	0	0	77.2	145.7	0	0	0	0	14.5	57.5	146.6
Control	52.1	247.9	242.8	57.2	300	300	0	0	0	0	52.1	57.2	0	0	0	0	247.9	242.8	0	0	0	0	92.5	105.4	102.1	85	105.4	109.6	292.9	291.1	0	0	7.1	8.9	92.5	100.9	0	0	0	4.5	100.5	83.6	0	0	1.6	1.4	99.9	106.6	0
Control	178.2	121.8	205.6	94.4	198.9	294.2	101.1	0	0	5.8	77.1	93.1	101.1	0	0	1.3	121.8	201.1	0	0	0	4.5	36.9	64.8	64.8	118.7	198.3	116.5	300	296	0	0	0	4	36.9	64	0	0	0	0.8	64.8	115.5	0	0	0	3.2	198.3	116.5	0
Control	115.5	184.5	149.9	150.1	300	299.7	0	0	0	0.3	115.5	150.1	0	0	0	0	184.5	149.6	0	0	0	0.3	188.4	98.6	66.7	89.5	44.9	111.9	300	300	0	0	0	0	188.4	98.6	0	0	0	0	66.7	89.5	0	0	0	0	44.9	111.9	0
Control	74.8	225.2	136.3	163.7	300	300	0	0	0	0	74.8	163.7	0	0	0	0	225.2	136.3	0	0	0	0	146.7	97.6	64.3	63.6	89	138.8	298.4	300	0	0	1.6	0	145.1	97.6	0	0	1.6	0	64.3	63.6	0	0	0	0	89	138.8	0
Control	81.3	218.7	275.3	24.7	298.2	300	0	0	1.8	0	81.3	24.7	0	0	0	0	216.9	275.3	0	0	1.8	0	105.5	119.7	91.5	133.3	103	47	300	300	0	0	0	0	105.5	119.7	0	0	0	0	91.5	133.3	0	0	0	0	103	47	0
Control	124.1	175.9	111.3	188.7	300	300	0	0	0	0	124.1	188.7	0	0	0	0	175.9	111.3	0	0	0	0	283.5	211.4	7.2	45.3	9.3	43.3	81.5	239	218.5	53.7	0	7.3	65	155.6	218.5	53.7	0	2.1	7.2	45.3	0	0	0	0	9.3	38.1	0
Control	71.2	228.8	251.4	48.6	300	300	0	0	0	0	71.2	48.6	0	0	0	0	228.8	251.4	0	0	0	0	249.9	227.2	24.1	17.1	26	55.7	299.4	298.9	0	0	0.6	1.1	249.3	226.1	0	0	0.6	1.1	24.1	17.1	0	0	0	0	26	55.7	0
Control	118.9	181.1	81.7	218.3	300	298.9	0	0	0	1.1	118.9	218.3	0	0	0	0	181.1	80.6	0	0	0	1.1	92	86.7	116.1	85.8	91.9	127.5	300	0.1	0	299.9	0	0	92	0	0	86.7	0	0	116.1	0.1	0	85.7	0	0	91.9	0	0
Control	15.4	284.6	61.4	238.6	266	293.6	34	0	0	6.4	15.4	232.2	0	0	0	6.4	250.6	61.4	34	0	0	0	268.1	245.5	16.7	12.8	15.2	41.7	185.9	176.7	113	123.3	1.1	0	154	122.2	113	123.3	1.1	0	16.7	12.8	0	0	0	0	15.2	41.7	0
Control	213.8	86.2	113.1	186.9	298.7	300	0	0	1.3	0	213.1	186.9	0	0	0.7	0	85.6	113.1	0	0	0.6	0	155.2	0	90.5	53.3	54.3	44.2	300	300	0	0	0	0	0	202.5	155.2	0	0	0	0	53.3	90.5	0	0	0	0	44.2	54.3
Control	93.5	206.5	105	195	298	299.5	0	0	2	0.5	91.5	194.5	0	0	2	0.5	206.5	105	0	0	0	0	13.3	0	33.6	69.1	253.1	169.3	300	296.9	0	0	0	3.1	0	61.6	13.3	0	0	0	0	69.1	33.6	0	0	0	0	166.2	253.1
Control	3	297	300	0	66.1	300	233.9	0	0	0	3	0	0	0	0	0	63.1	300	233.9	0	0	0	150	0	114.8	139.1	35.2	12	266.9	294.6	33.1	5.4	0	0	0	144.9	133.2	4	16.8	0	0	137.7	101.8	1.4	13	0	0	12	31.9
Control	76.5	223.5	185.2	114.8	296.8	298.7	0	0	3.2	1.3	76	113.5	0	0	0.5	1.3	220.8	185.2	0	0	2.7	0	203.9	0	63.3	82.9	32.8	126.9	293.6	278.1	0	0	6.4	21.9	0	76.9	197.5	0	0	13.3	6.4	82.9	63.3	0	0	0	0	118.3	32.8
Control	89.5	210.5	232.1	67.9	297	300	0	0	3	0	89.5	67.9	0	0	0	0	207.5	232.1	0	0	3	0	172.8	0	86.6	89.5	40.6	9	280.4	293.3	0	0	19.6	6.7	0	194.8	153.2	0	0	6.7	19.6	89.5	86.6	0	0	0	0	9	40.6
Control	118.5	181.5	117	183	236.1	300	63.9	0	0	0	54.6	183	63.9	0	0	0	181.5	117	0	0	0	0	93.8	0	127.5	115.3	78.7	26.9	300	300	0	0	0	0	0	157.8	93.8	0	0	0	0	115.3	127.5	0	0	0	0	26.9	78.7
Control	113.6	186.4	191.4	108.6	300	300	0	0	0	0	113.6	108.6	0	0	0	0	186.4	191.4	0	0	0	0	56.5	5.3	78.7	71	164.8	169.3	294.7	292.8	0	0	5.3	7.2	0	59.4	56.5	0	0	0.3	0	71	78.7	0	0	0	0	162.4	159.5
EtOH025	75.7	224.3	118.8	181.2	231.4	297.5	67.1	0	1.5	2.5	74.2	178.7	0	0	1.5	2.5	157.2	118.8	67.1	0	0	0	143.7	100.3	84.7	92.3	71.6	107.4	295	276.8	0	0	5	23.2	139.7	86.2	0	0	4	14.1	84.7	88	0	0	0	4.3	70.6	102.6	0
EtOH025	101.6	198.4	90.6	209.4	235.6	292.6	64.4	0	0	7.4	101.6	202	0	0	0	7.4	134	90.6	64.4	0	0	0	248.7	259.7	42	26.5	9.3	13.8	300	290.5	0	0	0	9.5	248.7	250.2	0	0	0	9.5	42	26.5	0	0	0	0	9.3	13.8	0
EtOH025	60.4	239.6	234.7	65.3	272.4	298.7	27.6	0	0	1.3	60.3	65.3	0.1	0	0	0	212.1	233.4	27.5	0	0	1.3	129.7	112.7	93.3	84.2	77	103.1	300	291.8	0	0	0	8.2	129.7	108.6	0	0	0	4.1	93.3	83.4	0	0	0	0.8	77	99.8	0
EtOH025	22.6	277.4	238.6	61.4	300	296.8	0	0	0	3.2	22.6	60.2	0	0	0	1.2	277.4	236.6	0	0	0	2	3.8	155.7	261.3	137.5	34.9	6.8	300	300	0	0	0	0	3.8	155.7	0	0	0	0	261.3	137.5	0	0	0	0	34.9	6.8	0
EtOH025	150.3	149.7	123.1	176.9	300	300	0	0	0	0	150.3	176.9	0	0	0	0	149.7	123.1	0	0	0	0	157.6	167.1	73.1	95.5	69.3	37.4	299	285.8	0	14.2	1	0	156.6	152.9	0	14.2	1	0	73.1	95.5	0	0	0	0	69.3	37.4	0
EtOH025	0.1	299.9	171.8	128.2	4	256.3	296	42	0	1.7	0	128.2	0.1	0	0	0	4	128.1	295.9	42	0	1.7	275.8	277	0	15.7	24.2	7.3	0	224.1	300	75.9	0	0	0	201.1	275.8	75.9	0	0	0	15.7	0	0	0	0	0	7.3	24.2
EtOH025	300	0	149	151	0	164.4	300	135.6	0	0	0	15.4	300	135.6	0	0	0	149	0	0	0	0	168.8	227.2	107.7	62.6	23.5	10.2	299.3	298.6	0	0	0.7	1.4	168.8	227.2	0	0	0	0	107	62.6	0	0	0.7	0	23.5	8.8	0
EtOH025	54.8	245.2	275.5	24.5	298.6	289.1	0	0	1.4	10.9	54.8	23.8	0	0	0	0.7	243.8	265.3	0	0	1.4	10.2	170.8	137.8	81.7	79.7	47.5	82.5	299	293.4	0	0	1	6.6	169.8	131.2	0	0	1	6.6	81.7	79.7	0	0	0	0	47.5	82.5	0
EtOH025	86.1	213.9	188.8	111.2	300	300	0	0	0	0	86.1	111.2	0	0	0	0	213.9	188.8	0	0	0	0	191.7	130.6	50.9	87.4	57.4	82	300	300	0	0	0	0	191.7	130.6	0	0	0	0	50.9	87.4	0	0	0	0	57.4	82	0
EtOH025	167.8	132.2	204.7	95.3	296.4	297.2	0	0	3.6	2.8	165.9	95.3	0	0	1.9	0	130.5	201.9	0	0	1.7	2.8	22.6	257.5	78.3	42.5	199.1	0	17.1	14.6	282.9	285.4	0	0	4.9	11.5	17.7	246	0	0	7.3	3.1	71	39.4	0	0	4.9	0	194.2
EtOH025	100	200	134.3	165.7	297.1	298.8	0	0	2.9	1.2	100	165.7	0	0	0	0	197.1	133.1	0	0	2.9	1.2	144.6	155.6	52.9	72.5	102.5	71.9	289.6	291.6	0	0	10.4	8.4	135.9	150.3	0	0	8.7	5.3	52.9	72.5	0	0	0	0	100.8	68.8	0
EtOH025	41.2	258.8	213.1	86.9	191	300	109	0	0	0	41.2	86.9	0	0	0	0	149.8	213.1	109	0	0	0	77.9	93	104.6	117.2	117.5	89.8	298.8	295.1	0	0	1.2	4.9	77.9	92.5	0	0	0	0.5	104.6	114.6	0	0	0	2.6	116.3	88	0
EtOH025	121.7	178.3	142.5	157.5	294.8	294.4	0	0	5.2	5.6	121.7	155	0	0	0	2.5	173.1	139.4	0	0	5.2	3.1	49.1	18.2	208.5	41.3	42.4	240.5	257.6	297.3	42.4	0	0	2.7	49.1	18.2	0	0	0	0	166.1	41.3	42.4	0	0	0	42.4	237.8	0
EtOH025	99.1	200.9	249.1	50.9	251.3	300	48.7	0	0	0	50.4	50.9	48.7	0	0	0	200.9	249.1	0	0	0	0	190.2	195.5	69.1	53.1	40.7	51.4	291	284.9	0	0	9	15.1	181.2	181	0	0	9	14.5	69.1	53.1	0	0	0	0	40.7	50.8	0
EtOH025	113.2	186.8	141.1	158.9	298.8	300	0	0	1.2	0	112.5	158.9	0	0	0.7	0	186.3	141.1	0	0	0.5	0	170.8	101.7	83.7	125.2	45.5	73.1	300	300	0	0	0	0	170.8	101.7	0	0	0	0	83.7	125.2	0	0	0	0	45.5	73.1	0
EtOH025	54.6	245.4	217.7	82.3	300	300	0	0	0	0	54.6	82.3	0	0	0	0	245.4	217.7	0	0	0	0	294.8	262.3	5.2	24.6	0	13.1	300	300	0	0	0	0	294.8	262.3	0	0	0	0	5.2	24.6	0	0	0	0	0	13.1	0
EtOH025	35.5	264.5	215.7	84.3	286.6	298.4	12.9	0	0.5	1.6	35.5	84.3	0	0	0	0	251.1	214.1	12.9	0	0.5	1.6	113.2	93.5	88.6	74.2	98.2	132.3	297.5	298.5	0	0	2.5	1.5	113	92	0	0	0.2	1.5	86.7	74.2	0	0	1.9	0	97.8	132.3	0
EtOH025	89.7	210.3	170.8	129.2	299.2	300	0	0	0.8	0	89.7	129.2	0	0	0	0	209.5	170.8	0	0	0.8	0	42.9	34.7	136.1	86	121	179.3	300	300	0	0	0	0	42.9	34.7	0	0	0	0	136.1	86	0	0	0	0	121	179.3	0
EtOH025	118	182	199.4	100.6	299.3	300	0	0	0.7	0	118	100.6	0	0	0	0	181.3	199.4	0	0	0.7	0	58.8	123	111.2	102.3	130	74.7	299.2	300	0	0	0.8	0	58.8	123	0	0	0	0	110.4	102.3	0	0	0.8	0	130	74.7	0
EtOH025	110.1	189.9	66.5	233.5	300	300	0	0	0	0	110.1	233.5	0	0	0	0	189.9	66.5	0	0	0	0	1.8	182.2	0.4	3.8	297.8	114	5.3	23.3	294.7	276.7	0	0	1.8	8.5	0	173.7	0	0	0.4	3.8	0	0	0	0	3.1	11	294.7
EtOH025	95.1	204.9	64	236	299.1	295.8	0	0	0.9	4.2	95.1	231.8	0	0	0	4.2	204	64	0	0	0.9	0	66.7	106.8	50.7	71.1	182.6	122.1	298.6	299.1	0	0	1.4	0.9	66.4	105.9	0	0	0.3	0.9	50.7	71.1	0	0	0	0	181.5	122.1	0
EtOH025	127	173	246.8	53.2	300	300	0	0	0	0	127	53.2	0	0	0	0	173	246.8	0	0	0	0	135.5	116.7	103.1	108	61.4	75.3	300	299.5	0	0	0	0.5	135.5	116.7	0	0	0	0	103.1	108	0	0	0	0	61.4	74.8	0
EtOH025	151	149	250.4	49.6	300	300	0	0	0	0	151	49.6	0	0	0	0	149	250.4	0	0	0	0	126.1	28.6	164.8	127	9.1	144.4	300	300	0	0	0	0	126.1	28.6	0	0	0	0	164.8	127	0	0	0	0	9.1	144.4	0
EtOH025	67.4	232.6	213.6	86.4	262.7	300	37.3	0	0	0	67.4	86.4	0	0	0	0	195.3	213.6	37.3	0	0	0
EtOH025	197.8	102.2	89.2	210.8	300	297.3	0	0	0	2.7	197.8	208.1	0	0	0	2.7	102.2	89.2	0	0	0	0	203.8	104.4	55.5	116.5	40.7	79.1	295.8	299	0	0	4.2	1	199.6	103.4	0	0	4.2	1	55.5	116.5	0	0	0	0	40.7	79.1	0
EtOH025	173.9	126.1	126.2	173.8	300	300	0	0	0	0	173.9	173.8	0	0	0	0	126.1	126.2	0	0	0	0	217.3	122.1	35.3	50.1	47.4	127.8	300	285.1	0	0	0	14.9	217.3	116.2	0	0	0	5.9	35.3	50.1	0	0	0	0	47.4	118.8	0
EtOH025	0	300	300	0	0	57.1	300	242.9	0	0	0	0	0	0	0	0	0	57.1	300	242.9	0	0	119.4	104	100.4	111.3	80.2	84.7	300	300	0	0	0	0	119.4	104	0	0	0	0	100.4	111.3	0	0	0	0	80.2	84.7	0
EtOH025	71.3	228.7	174.4	125.6	300	300	0	0	0	0	71.3	125.6	0	0	0	0	228.7	174.4	0	0	0	0	104.3	68.3	87.6	85	108.1	146.7	299.2	298.1	0	0	0.8	1.9	103.5	68.3	0	0	0.8	0	87.6	85	0	0	0	0	108.1	144.8	0
EtOH025	15.6	284.4	151.4	148.6	264	300	36	0	0	0	15.6	148.6	0	0	0	0	248.4	151.4	36	0	0	0	123.4	112	91	94.6	85.6	93.4	300	300	0	0	0	0	123.4	112	0	0	0	0	91	94.6	0	0	0	0	85.6	93.4	0
EtOH025	138	162	69.1	230.9	300	300	0	0	0	0	138	230.9	0	0	0	0	162	69.1	0	0	0	0	119.1	148.4	111.7	98.7	69.2	52.9	300	299.1	0	0.9	0	0	119.1	148.4	0	0	0	0	111.7	97.8	0	0.9	0	0	69.2	52.9	0
EtOH050	17.4	282.6	270.8	29.2	300	296.6	0	0	0	3.4	17.4	29.2	0	0	0	0	282.6	267.4	0	0	0	3.4	195.2	200.6	83.9	65.8	20.9	33.6	300	300	0	0	0	0	195.2	200.6	0	0	0	0	83.9	65.8	0	0	0	0	20.9	33.6	0
EtOH050	13.9	286.1	235.7	64.3	74.6	106.3	225.4	193.7	0	0	13.9	7.9	0	56.4	0	0	60.7	98.4	225.4	137.3	0	0	91	130.1	167.2	98.8	41.8	71.1	100.1	300	199.9	0	0	0	34	130.1	57	0	0	0	55.2	98.8	112	0	0	0	10.9	71.1	30.9
EtOH050	7.6	292.4	297.2	2.8	300	300	0	0	0	0	7.6	2.8	0	0	0	0	292.4	297.2	0	0	0	0	136.7	104.1	158.7	126.9	4.6	69	300	300	0	0	0	0	136.7	104.1	0	0	0	0	158.7	126.9	0	0	0	0	4.6	69	0
EtOH050	77.2	222.8	207.7	92.3	294.9	293.2	0	0	5.1	6.8	77.2	91.6	0	0	0	0.7	217.7	201.6	0	0	5.1	6.1	73.8	162.7	20.3	41.9	205.9	95.4	248.1	286.1	48.7	1.8	3.2	12.1	68.4	152.4	4.9	0	0.5	10.3	20.3	41.9	0	0	0	0	159.4	91.8	43.8
EtOH050	86.3	213.7	287.2	12.8	300	295.3	0	4.7	0	0	86.3	12.8	0	0	0	0	213.7	282.5	0	4.7	0	0	244.1	142.6	23.9	91.9	32	65.5	121	300	177.5	0	1.5	0	65.1	142.6	177.5	0	1.5	0	23.9	91.9	0	0	0	0	32	65.5	0
EtOH050	61.2	238.8	218	82	300	300	0	0	0	0	61.2	82	0	0	0	0	238.8	218	0	0	0	0	16.6	281.8	29.6	13.9	253.8	4.3	69.8	41.6	230.2	258.4	0	0	16.6	23.4	0	258.4	0	0	29.6	13.9	0	0	0	0	23.6	4.3	230.2
EtOH050	39.5	260.5	47.1	252.9	300	48.3	0	251.7	0	0	39.5	1.2	0	251.7	0	0	260.5	47.1	0	0	0	0	186.4	133.7	96.2	121.9	17.4	44.4	292.6	297.7	7.4	0	0	2.3	186.4	132.1	0	0	0	1.6	88.8	121.2	7.4	0	0	0.7	17.4	44.4	0
EtOH050	47.3	252.7	244	56	297.4	300	0	0	2.6	0	47.3	56	0	0	0	0	250.1	244	0	0	2.6	0	299.2	289.4	0.8	5.7	0	4.9	300	300	0	0	0	0	299.2	289.4	0	0	0	0	0.8	5.7	0	0	0	0	0	4.9	0
EtOH050	3.9	296.1	275	25	300	300	0	0	0	0	3.9	25	0	0	0	0	296.1	275	0	0	0	0	96.6	98.6	142.7	127.6	60.7	73.8	300	300	0	0	0	0	96.6	98.6	0	0	0	0	142.7	127.6	0	0	0	0	60.7	73.8	0
EtOH050	62.7	237.3	165.9	134.1	267.9	300	32.1	0	0	0	62.7	134.1	0	0	0	0	205.2	165.9	32.1	0	0	0	154.7	174.1	84.3	86.6	61	39.3	297.1	300	0	0	2.9	0	151.8	174.1	0	0	2.9	0	84.3	86.6	0	0	0	0	61	39.3	0
EtOH050	124.1	175.9	130.7	169.3	299.2	300	0	0	0.8	0	124.1	169.3	0	0	0	0	175.1	130.7	0	0	0.8	0	106.5	83.2	72.7	122.5	120.8	94.3	294.7	300	0	0	5.3	0	101.2	83.2	0	0	5.3	0	72.7	122.5	0	0	0	0	120.8	94.3	0
EtOH050	65.2	234.8	136.2	163.8	298.6	298.9	0	0	1.4	1.1	65.2	163.8	0	0	0	0	233.4	135.1	0	0	1.4	1.1	277.6	298.9	13.6	1.1	8.8	0	300	299.4	0	0	0	0.6	277.6	298.3	0	0	0	0.6	13.6	1.1	0	0	0	0	8.8	0	0
EtOH050	41.3	258.7	234.3	65.7	300	295	0	0	0	5	41.3	65.6	0	0	0	0.1	258.7	229.4	0	0	0	4.9	210.5	191.1	42.3	76.6	47.2	32.3	291.1	282.7	0	0	8.9	17.3	201.6	177.7	0	0	8.9	13.4	42.3	72.7	0	0	0	3.9	47.2	32.3	0
EtOH050	92.2	207.8	43	257	169.5	300	130.5	0	0	0	92.2	257	0	0	0	0	77.3	43	130.5	0	0	0	92.2	103.8	98.8	138.5	109	57.7	300	297.6	0	0	0	2.4	92.2	101.4	0	0	0	2.4	98.8	138.5	0	0	0	0	109	57.7	0
EtOH050	88.3	211.7	221	79	298.6	294.9	0	0	1.4	5.1	88.3	79	0	0	0	0	210.3	215.9	0	0	1.4	5.1	90.5	116.4	61.9	80.2	147.6	103.4	289.4	300	0	0	10.6	0	88.9	116.4	0	0	1.6	0	61.9	80.2	0	0	0	0	138.6	103.4	0
EtOH050	0	300	272.9	27.1	118.4	299	181.6	0	0	1	0	27.1	0	0	0	0	118.4	271.9	181.6	0	0	1	229.8	204.8	47.5	62.8	22.7	32.4	295.9	254.3	0	0	4.1	45.7	229.8	167.5	0	0	0	37.3	46.1	54.4	0	0	1.4	8.4	20	32.4	0
EtOH050	34.4	265.6	161.7	138.3	300	300	0	0	0	0	34.4	138.3	0	0	0	0	265.6	161.7	0	0	0	0	123.5	180.7	101.8	62.3	74.7	57	300	298.9	0	0	0	1.1	123.5	179.6	0	0	0	1.1	101.8	62.3	0	0	0	0	74.7	57	0
EtOH050	118.3	181.7	121.7	178.3	300	300	0	0	0	0	118.3	178.3	0	0	0	0	181.7	121.7	0	0	0	0	100.5	140.1	91.2	72.7	108.3	87.2	300	300	0	0	0	0	100.5	140.1	0	0	0	0	91.2	72.7	0	0	0	0	108.3	87.2	0
EtOH050	52.2	247.8	132.2	167.8	300	300	0	0	0	0	52.2	167.8	0	0	0	0	247.8	132.2	0	0	0	0	217.7	136.7	39.4	91.4	42.9	71.9	296.8	298.1	0	0	3.2	1.9	214.5	135.5	0	0	3.2	1.2	39.4	91.4	0	0	0	0	42.9	71.2	0
EtOH050	134.5	165.5	199.5	100.5	215.9	300	84.1	0	0	0	130.8	100.5	3.7	0	0	0	85.1	199.5	80.4	0	0	0	135.2	81.2	44.9	78.8	119.9	140	300	298.9	0	0	0	1.1	135.2	80.1	0	0	0	1.1	44.9	78.8	0	0	0	0	119.9	140	0
EtOH050	165.2	134.8	151.5	148.5	300	253.6	0	46.4	0	0	165.2	102.1	0	46.4	0	0	134.8	151.5	0	0	0	0	114.2	100.7	147.1	124.2	38.7	75.1	300	300	0	0	0	0	114.2	100.7	0	0	0	0	147.1	124.2	0	0	0	0	38.7	75.1	0
EtOH050	74.6	225.4	175	125	300	300	0	0	0	0	74.6	125	0	0	0	0	225.4	175	0	0	0	0	118.4	86	107.8	108.4	73.8	105.6	300	298.7	0	0	0	1.3	118.4	86	0	0	0	0	107.8	108.4	0	0	0	0	73.8	104.3	0
EtOH050	87.7	212.3	226.6	73.4	300	297.7	0	0	0	2.3	87.7	73.4	0	0	0	0	212.3	224.3	0	0	0	2.3	104.5	59.1	77.4	62.6	118.1	178.3	300	300	0	0	0	0	104.5	59.1	0	0	0	0	77.4	62.6	0	0	0	0	118.1	178.3	0
EtOH050	130.5	169.5	97.2	202.8	291.5	281	0	0	8.5	19	125	192.4	0	0	5.5	10.4	166.5	88.6	0	0	3	8.6	145.5	85	87.3	113.1	67.2	101.9	297.9	297.9	0	0	2.1	2.1	144.5	84.8	0	0	1	0.2	86.2	113.1	0	0	1.1	0	67.2	100	0
EtOH050	152.1	147.9	145	155	300	300	0	0	0	0	152.1	155	0	0	0	0	147.9	145	0	0	0	0	98.2	53.7	60.4	35.3	141.4	211	300	300	0	0	0	0	98.2	53.7	0	0	0	0	60.4	35.3	0	0	0	0	141.4	211	0
EtOH050	68.9	231.1	176	124	300	300	0	0	0	0	68.9	124	0	0	0	0	231.1	176	0	0	0	0	52.4	108.6	81.3	74.2	166.3	117.2	282.8	296.4	0	0	17.2	3.6	52.4	107.3	0	0	0	1.3	81.3	74.2	0	0	0	0	149.1	114.9	0
EtOH050	111.8	188.2	145.1	154.9	284.4	300	15.6	0	0	0	111.8	154.9	0	0	0	0	172.6	145.1	15.6	0	0	0	112.2	120	67.7	79.5	120.1	100.5	300	294.5	0	0	0	5.5	112.2	116.7	0	0	0	3.3	67.7	79.5	0	0	0	0	120.1	98.3	0
EtOH050	95.7	204.3	95.4	204.6	284.9	300	15.1	0	0	0	95.7	204.6	0	0	0	0	189.2	95.4	15.1	0	0	0	194.8	35.3	11.4	40.7	93.8	224	297.5	286.9	0	0	2.5	13.1	192.3	35.3	0	0	2.5	0	11.4	40.7	0	0	0	0	93.8	210.9	0
EtOH050	125.8	174.2	162.9	137.1	300	300	0	0	0	0	125.8	137.1	0	0	0	0	174.2	162.9	0	0	0	0	153	163.5	51.5	68.4	95.5	68.1	300	297.3	0	0	0	2.7	153	160.8	0	0	0	2.7	51.5	68.4	0	0	0	0	95.5	68.1	0
EtOH050	168.7	131.3	33.8	266.2	300	298.4	0	0	0	1.6	168.7	264.6	0	0	0	1.6	131.3	33.8	0	0	0	0	9.1	0	23.4	3.5	267.5	296.5	300	285.5	0	0	0	14.5	9.1	0	0	0	0	0	23.4	3.5	0	0	0	0	267.5	282	0
EtOH1	107.8	192.2	160.7	139.3	234.1	276.2	65.9	23.8	0	0	56.3	131.1	51.5	8.2	0	0	177.8	145.1	14.4	15.6	0	0	148.2	181	77.3	47.8	74.5	71.2	294.9	293.4	0	3.1	5.1	3.5	144.2	181	0	0	4	0	76.2	44.7	0	3.1	1.1	0	74.5	67.7	0
EtOH1	157.7	142.3	292.7	7.3	80.5	21.7	219.5	277.7	0	0.6	31.2	7.3	126.5	0	0	0	49.3	14.4	93	277.7	0	0.6	230.7	166.1	58	66.9	11.3	67	107.6	149.1	192.4	150.9	0	0	53.5	68.4	177.2	97.7	0	0	42.8	48.8	15.2	18.1	0	0	11.3	31.9	0
EtOH1	184.6	115.4	183.8	116.2	299.1	292.8	0	7.2	0.9	0	183.7	116.2	0	0	0.9	0	115.4	176.6	0	7.2	0	0	91	3.9	89.8	52.3	119.2	243.8	281	79.1	19	220.9	0	0	86.2	3.9	4.8	0	0	0	77	16.1	12.8	36.2	0	0	117.8	59.1	1.4
EtOH1	284.2	15.8	163.5	136.5	39.4	300	260.6	0	0	0	23.6	136.5	260.6	0	0	0	15.8	163.5	0	0	0	0	0	0	300	0	0	300	0	3.6	300	296.4	0	0	0	0	0	0	0	0	0	0	300	0	0	0	0	3.6	0
EtOH1	228.3	71.7	254.6	45.4	63.5	152.2	236.5	147.8	0	0	33.3	44.1	195	1.3	0	0	30.2	108.1	41.5	146.5	0	0	282	264.8	12.3	29.1	5.7	6.1	41.6	84.6	258.4	215.4	0	0	23.6	49.4	258.4	215.4	0	0	12.3	29.1	0	0	0	0	5.7	6.1	0
EtOH1	22.8	277.2	220.1	79.9	78.9	260.6	221.1	39.4	0	0	22.8	79.9	0	0	0	0	56.1	180.7	221.1	39.4	0	0	0	230.5	300	5.4	0	64.1	8.3	31.9	291.7	268.1	0	0	0	19.3	0	211.2	0	0	8.3	5.4	291.7	0	0	0	0	7.2	0
EtOH1	255.8	44.2	160.5	139.5	113.3	289.7	186.7	0	0	10.3	69.1	139.5	186.7	0	0	0	44.2	150.2	0	0	0	10.3	300	300	0	0	0	0	32.4	0.1	267.6	299.9	0	0	32.4	0.1	267.6	299.9	0	0	0	0	0	0	0	0	0	0	0
EtOH1	68.3	231.7	224.8	75.2	9.8	237.1	290.2	60	0	2.9	9.8	15.2	58.5	60	0	0	0	221.9	231.7	0	0	2.9	110.7	139.9	83.4	45.8	105.9	114.3	203.6	250.6	96.4	44.9	0	4.5	62.9	90.5	47.8	44.9	0	4.5	51	45.8	32.4	0	0	0	89.7	114.3	16.2
EtOH1	159	141	171.9	128.1	190.2	241.4	109.8	58.6	0	0	85.6	102	73.4	26.1	0	0	104.6	139.4	36.4	32.5	0	0	82.7	68	129.1	119.9	88.2	112.1	137.8	132.3	162.2	167.7	0	0	48.5	37.5	34.2	30.5	0	0	32.5	39.5	96.6	80.4	0	0	56.8	55.3	31.4
EtOH1	105.7	194.3	126.9	173.1	295.3	297.4	0	0	4.7	2.6	103	171.3	0	0	2.7	1.8	192.3	126.1	0	0	2	0.8	273.2	219.8	8	25.9	18.8	54.3	58.8	161.1	241.2	138.9	0	0	32	95.8	241.2	124	0	0	8	20.6	0	5.3	0	0	18.8	44.7	0
EtOH1	170.2	129.8	157.5	142.5	284	300	14	0	2	0	154.2	142.5	14	0	2	0	129.8	157.5	0	0	0	0	74	225.9	66	52.4	160	21.7	291.3	300	0	0	8.7	0	74	225.9	0	0	0	0	66	52.4	0	0	0	0	151.3	21.7	0
EtOH1	161.6	138.4	155.5	144.5	291.7	300	2.8	0	5.5	0	155.3	144.5	2.8	0	3.5	0	136.4	155.5	0	0	2	0	0.1	48.8	19.5	110.2	280.4	141	60.7	219.8	239.3	80.2	0	0	0.1	43.5	0	5.3	0	0	17	93.1	2.5	17.1	0	0	43.6	83.2	236.8
EtOH1	161.1	138.9	188.9	111.1	264.4	265.9	35.6	34.1	0	0	125.5	111.1	35.6	0	0	0	138.9	154.8	0	34.1	0	0	90	158.8	75.9	59	134.1	82.2	270.4	295.7	29.6	3.2	0	1.1	90	155.6	0	3.2	0	0	58.8	59	17.1	0	0	0	121.6	81.1	12.5
EtOH1	144.4	155.6	156.7	143.3	300	300	0	0	0	0	144.4	143.3	0	0	0	0	155.6	156.7	0	0	0	0	175.1	198	38.6	61	86.3	41	290.1	300	9.9	0	0	0	165.2	198	9.9	0	0	0	38.6	61	0	0	0	0	86.3	41	0
EtOH1	133.8	166.2	178.3	121.7	300	300	0	0	0	0	133.8	121.7	0	0	0	0	166.2	178.3	0	0	0	0	45.2	0	238	300	16.8	0	59.7	0.1	240.3	299.9	0	0	21.7	0	23.5	0	0	0	21.2	0.1	216.8	299.9	0	0	16.8	0	0
EtOH1	139.1	160.9	118.2	181.8	300	300	0	0	0	0	139.1	181.8	0	0	0	0	160.9	118.2	0	0	0	0	167.2	108.8	77.2	99.2	55.6	92	300	300	0	0	0	0	167.2	108.8	0	0	0	0	77.2	99.2	0	0	0	0	55.6	92	0
EtOH1	66.7	233.3	159.7	140.3	103.7	162.2	196.3	137.8	0	0	54.8	62.4	11.9	77.9	0	0	48.9	99.8	184.4	59.9	0	0	195.3	89.3	47	39.5	57.7	171.2	284.9	204.2	15.1	95.8	0	0	180.2	82.6	15.1	6.7	0	0	47	39.5	0	0	0	0	57.7	82.1	0
EtOH1	129.2	170.8	211.4	88.6	300	300	0	0	0	0	129.2	88.6	0	0	0	0	170.8	211.4	0	0	0	0	154.3	157.2	114.1	73.1	31.6	69.7	297.2	300	2.8	0	0	0	154.3	157.2	0	0	0	0	114.1	73.1	0	0	0	0	28.8	69.7	2.8
EtOH1	67.8	232.2	247	53	298.7	297.7	0	0	1.3	2.3	67.8	53	0	0	0	0	230.9	244.7	0	0	1.3	2.3	1.1	85.4	10.9	53.2	288	161.4	139.8	299.1	160.2	0	0	0.9	1.1	84.5	0	0	0	0.9	10.9	53.2	0	0	0	0	127.8	161.4	160.2
EtOH1	100.3	199.7	200.5	99.5	128.3	299.5	169.7	0	2	0.5	62	99.5	36.3	0	2	0	66.3	200	133.4	0	0	0.5	173.2	71	55.4	22.1	71.4	206.9	300	300	0	0	0	0	173.2	71	0	0	0	0	55.4	22.1	0	0	0	0	71.4	206.9	0
EtOH1	43.1	256.9	253.9	46.1	300	300	0	0	0	0	43.1	46.1	0	0	0	0	256.9	253.9	0	0	0	0	139.3	117.8	127.4	97.3	33.3	84.9	283.1	300	16.9	0	0	0	122.4	117.8	16.9	0	0	0	127.4	97.3	0	0	0	0	33.3	84.9	0
EtOH1	280.1	19.9	29.5	270.5	41.2	35.3	258.8	264.7	0	0	21.3	5.8	258.8	264.7	0	0	19.9	29.5	0	0	0	0	56.9	87.2	183.9	75.8	59.2	137	82	44.8	218	255.2	0	0	29.4	26.9	27.5	60.3	0	0	15.5	9.3	168.4	66.5	0	0	37.1	8.6	22.1
EtOH1	202.5	97.5	185.1	114.9	288.6	296.7	11.4	3.3	0	0	191.1	111.6	11.4	3.3	0	0	97.5	185.1	0	0	0	0	176.4	163.8	27.2	16.3	96.4	119.9	280	201.5	20	98.5	0	0	158.5	112.2	17.9	51.6	0	0	27.2	16.3	0	0	0	0	94.3	73	2.1
EtOH1	50.7	249.3	247.8	52.2	258.9	300	41.1	0	0	0	50.7	52.2	0	0	0	0	208.2	247.8	41.1	0	0	0	226.1	200.6	45.4	31.7	28.5	67.7	300	300	0	0	0	0	226.1	200.6	0	0	0	0	45.4	31.7	0	0	0	0	28.5	67.7	0
EtOH1	75.9	224.1	231.2	68.8	153.2	212.9	146.8	87.1	0	0	75.9	60.8	0	8	0	0	77.3	152.1	146.8	79.1	0	0	58.4	47.5	18.4	52.2	223.2	200.3	60.6	174.3	239.4	125.7	0	0	12.8	47.5	45.6	0	0	0	18.4	52.2	0	0	0	0	29.4	74.6	193.8
EtOH1	137.9	162.1	208.2	91.8	300	293.1	0	0	0	6.9	137.9	88.5	0	0	0	3.3	162.1	204.6	0	0	0	3.6	44.4	130	89.2	81.4	166.4	88.6	296.7	300	1.3	0	2	0	44.4	130	0	0	0	0	87.9	81.4	1.3	0	0	0	164.4	88.6	0
EtOH1	289	11	218.3	81.7	300	300	0	0	0	0	289	81.7	0	0	0	0	11	218.3	0	0	0	0	7.2	261.9	17.5	4.7	275.3	33.4	128.3	31.2	171.7	268.8	0	0	7.2	10.7	0	251.2	0	0	17.5	4.7	0	0	0	0	103.6	15.8	171.7
EtOH1	77.2	222.8	240.3	59.7	297.5	300	0	0	2.5	0	77.2	59.7	0	0	0	0	220.3	240.3	0	0	2.5	0	60.1	80.6	155.3	72.8	84.6	146.6	233.7	282.5	66.3	17.5	0	0	60.1	80.6	0	0	0	0	89	72.8	66.3	0	0	0	84.6	129.1	0
EtOH1	128.9	171.1	17.4	282.6	39.4	45.6	260.6	254.4	0	0	18	28.2	110.9	254.4	0	0	21.4	17.4	149.7	0	0	0	0	0.7	300	1.6	0	297.7	4.8	7.1	295.2	292.9	0	0	0	0.7	0	0	0	0	4.8	1.6	295.2	0	0	0	0	4.8	0
EtOH1	33.4	266.6	123.8	176.2	92.1	114.2	207.9	185.8	0	0	33.4	70.1	0	106.1	0	0	58.7	44.1	207.9	79.7	0	0	0	0	0	0	300	300	5.2	0	294.8	300	0	0	0	0	0	0	0	0	0	0	0	0	0	0	5.2	0	294.8
ROBOTICS-BASED PREDATOR AVOIDANCE TESTS WITH VARIABLE COLOR AND TAIL BEAT FREQUENCY
Drug	Empty D1	Empy D2	Centre D1	Centre D2	Stimulus D1	Stimulus D2	Swimming D1	Swimming D2	Freezing D1	Freezing D2	Thrashing D1	Thrashin D2	Empty Sw D1	Empty Sw D2	Empty Fr D1	Empty Fr D2	Empty Th D1	Empty Th D2	Centre Sw D1	Centre Sw D2	Centre Fr D1	Centre Fr D2	Centre Th D1	Centre Th D2	Stimulus Sw D1	Stimulus Sw D2	Stimulus Fre D1	Stimulus Fre D2	Stimulus Thr D1	Stimulus Thr D2
Control	150.3	237.1	52.2	48.7	97.5	14.2	296.7	284.4	0	0	3.3	15.6	147.8	222.7	0	0	2.5	14.4	52.2	47.5	0	0	0	1.2	96.7	14.2	0	0	0.8	0
Control	190.8	175.9	109.2	124.1	0	0	300	300	0	0	0	0	190.8	175.9	0	0	0	0	109.2	124.1	0	0	0	0	0	0	0	0	0	0
Control	93.1	156.2	126.6	103.3	80.3	40.5	300	293.9	0	0	0	6.1	93.1	152	0	0	0	4.2	126.6	101.4	0	0	0	1.9	80.3	40.5	0	0	0	0
Control	22.5	112.9	31	36	246.5	151.1	272.5	267.3	0	0	27.5	32.7	22	108.4	0	0	0.5	4.5	29.8	35.3	0	0	1.2	0.7	220.7	123.6	0	0	25.8	27.5
Control	152.6	192.1	142.1	106.1	5.3	1.8	300	300	0	0	0	0	152.6	192.1	0	0	0	0	142.1	106.1	0	0	0	0	5.3	1.8	0	0	0	0
Control	126.8	68.7	169.8	141.7	3.4	89.6	300	283.5	0	0	0	16.5	126.8	61.3	0	0	0	7.4	169.8	135.9	0	0	0	5.8	3.4	86.3	0	0	0	3.3
Control	23.8	92.7	56.6	132.6	219.6	74.7	285.6	300	14.4	0	0	0	23.8	92.7	0	0	0	0	56.6	132.6	0	0	0	0	205.2	74.7	14.4	0	0	0
Control	124.3	118.9	132.4	152.7	43.3	28.4	300	300	0	0	0	0	124.3	118.9	0	0	0	0	132.4	152.7	0	0	0	0	43.3	28.4	0	0	0	0
Control	85.3	89.7	76.1	31.9	138.6	178.4	279.4	255.6	0	0	20.6	44.4	77.8	78	0	0	7.5	11.7	75.1	31.9	0	0	1	0	126.5	145.7	0	0	12.1	32.7
Control	235.5	114.4	35	79.6	29.5	106	187.7	300	112.3	0	0	0	123.2	114.4	112.3	0	0	0	35	79.6	0	0	0	0	29.5	106	0	0	0	0
Control	109.5	78.3	106.2	104.3	84.3	117.4	299.6	300	0	0	0.4	0	109.1	78.3	0	0	0.4	0	106.2	104.3	0	0	0	0	84.3	117.4	0	0	0	0
Control	139.6	100.9	122.2	107.9	38.2	91.2	300	284	0	0	0	16	139.6	91.5	0	0	0	9.4	122.2	105.1	0	0	0	2.8	38.2	87.4	0	0	0	3.8
Control	144.9	61.7	112.4	117.6	42.7	120.7	295.4	293	0	0	4.6	7	140.3	57.2	0	0	4.6	4.5	112.4	116.4	0	0	0	1.2	42.7	119.4	0	0	0	1.3
Control	61.7	96.8	77.2	145.7	161.1	57.5	149.6	300	150.4	0	0	0	57.9	96.8	3.8	0	0	0	77.2	145.7	0	0	0	0	14.5	57.5	146.6	0	0	0
Control	92.5	105.4	102.1	85	105.4	109.6	292.9	291.1	0	0	7.1	8.9	92.5	100.9	0	0	0	4.5	100.5	83.6	0	0	1.6	1.4	99.9	106.6	0	0	5.5	3
Control	36.9	64.8	64.8	118.7	198.3	116.5	300	296	0	0	0	4	36.9	64	0	0	0	0.8	64.8	115.5	0	0	0	3.2	198.3	116.5	0	0	0	0
Control	188.4	98.6	66.7	89.5	44.9	111.9	300	300	0	0	0	0	188.4	98.6	0	0	0	0	66.7	89.5	0	0	0	0	44.9	111.9	0	0	0	0
Control	146.7	97.6	64.3	63.6	89	138.8	298.4	300	0	0	1.6	0	145.1	97.6	0	0	1.6	0	64.3	63.6	0	0	0	0	89	138.8	0	0	0	0
Control	105.5	119.7	91.5	133.3	103	47	300	300	0	0	0	0	105.5	119.7	0	0	0	0	91.5	133.3	0	0	0	0	103	47	0	0	0	0
Control	283.5	211.4	7.2	45.3	9.3	43.3	81.5	239	218.5	53.7	0	7.3	65	155.6	218.5	53.7	0	2.1	7.2	45.3	0	0	0	0	9.3	38.1	0	0	0	5.2
Control	249.9	227.2	24.1	17.1	26	55.7	299.4	298.9	0	0	0.6	1.1	249.3	226.1	0	0	0.6	1.1	24.1	17.1	0	0	0	0	26	55.7	0	0	0	0
Control	92	86.7	116.1	85.8	91.9	127.5	300	0.1	0	299.9	0	0	92	0	0	86.7	0	0	116.1	0.1	0	85.7	0	0	91.9	0	0	127.5	0	0
Control	268.1	245.5	16.7	12.8	15.2	41.7	185.9	176.7	113	123.3	1.1	0	154	122.2	113	123.3	1.1	0	16.7	12.8	0	0	0	0	15.2	41.7	0	0	0	0
Control	155.2	0	90.5	53.3	54.3	44.2	300	300	0	0	0	0	0	202.5	155.2	0	0	0	0	53.3	90.5	0	0	0	0	44.2	54.3	0	0	0
Control	13.3	0	33.6	69.1	253.1	169.3	300	296.9	0	0	0	3.1	0	61.6	13.3	0	0	0	0	69.1	33.6	0	0	0	0	166.2	253.1	0	0	3.1
Control	150	0	114.8	139.1	35.2	12	266.9	294.6	33.1	5.4	0	0	0	144.9	133.2	4	16.8	0	0	137.7	101.8	1.4	13	0	0	12	31.9	0	3.3	0
Control	203.9	0	63.3	82.9	32.8	126.9	293.6	278.1	0	0	6.4	21.9	0	76.9	197.5	0	0	13.3	6.4	82.9	63.3	0	0	0	0	118.3	32.8	0	0	8.6
Control	172.8	0	86.6	89.5	40.6	9	280.4	293.3	0	0	19.6	6.7	0	194.8	153.2	0	0	6.7	19.6	89.5	86.6	0	0	0	0	9	40.6	0	0	0
Control	93.8	0	127.5	115.3	78.7	26.9	300	300	0	0	0	0	0	157.8	93.8	0	0	0	0	115.3	127.5	0	0	0	0	26.9	78.7	0	0	0
Control	56.5	5.3	78.7	71	164.8	169.3	294.7	292.8	0	0	5.3	7.2	0	59.4	56.5	0	0	0.3	0	71	78.7	0	0	0	0	162.4	159.5	0	0	6.9
0.4-Hz	120.7	194.2	125.6	74.5	53.7	31.3	227.6	288.3	0.7	0	71.7	11.7	99.3	185.9	0	0	21.4	8.3	88.5	74.5	0.7	0	36.4	0	39.8	27.9	0	0	13.9	3.4
0.4-Hz	117.4	101.2	160.2	164.5	22.4	34.3	286.6	238.3	0	0	13.4	61.7	109.4	79.4	0	0	8	21.8	155.6	131.5	0	0	4.6	33	21.6	27.4	0	0	0.8	6.9
0.4-Hz	6.5	1.6	36.9	32.1	256.6	266.3	256.2	137.7	3	1.1	40.8	161.2	1.6	1.6	0	0	4.9	0	32.2	17.3	0	1.1	4.7	13.7	222.4	118.8	3	0	31.2	147.5
0.4-Hz	0	24.5	0	32.1	300	243.4	4.5	61.3	295.5	237.1	0	1.6	0	19.2	0	4.5	0	0.8	0	31.3	0	0	0	0.8	4.5	10.8	295.5	232.6	0	0
0.4-Hz	71.9	147.4	170.7	43.4	57.4	109.2	290.6	196.2	0	0	9.4	103.8	71.9	105.5	0	0	0	41.9	165.6	25.4	0	0	5.1	18	53.1	65.3	0	0	4.3	43.9
0.4-Hz	225.1	260.3	24.7	29.2	50.2	10.5	236.7	182.4	0	57.7	63.3	59.9	186.2	165.4	0	54.5	38.9	40.4	14.9	13.4	0	3.2	9.8	12.6	35.6	3.6	0	0	14.6	6.9
0.4-Hz	256	110.1	38.7	120.3	5.3	69.6	266.8	252.8	0	0.6	33.2	46.6	225.1	96.5	0	0	30.9	13.6	38	102.9	0	0.6	0.7	16.8	3.7	53.4	0	0	1.6	16.2
0.4-Hz	225	191.6	13.4	52.7	61.6	55.7	29.2	89.9	224.8	121.5	46	88.6	13.1	43.6	183.1	120.8	28.8	27.2	10.4	19.6	0.4	0	2.6	33.1	5.7	26.7	41.3	0.7	14.6	28.3
0.4-Hz	150	63.2	113.7	121.2	36.3	115.6	297.3	240.1	0	0	2.7	59.9	148.4	44.7	0	0	1.6	18.5	113.7	102.2	0	0	0	19	35.2	93.2	0	0	1.1	22.4
0.4-Hz	109.2	136.2	123.7	70.6	67.1	93.2	228.4	223.4	1.2	0	70.4	76.6	84.9	84.7	0	0	24.3	51.5	90.3	59	0	0	33.4	11.6	53.2	79.7	1.2	0	12.7	13.5
0.4-Hz	296.2	244.3	3.1	47.5	0.7	8.2	20.7	129.7	279.3	0	0	170.3	17.6	89.6	278.6	0	0	154.7	3.1	33.2	0	0	0	14.3	0	6.9	0.7	0	0	1.3
0.4-Hz	189.6	121.7	106	142.5	4.4	35.8	134.1	262.7	163.6	5.7	2.3	31.6	76.2	101.4	112.2	5.7	1.2	14.6	53.5	127.9	51.4	0	1.1	14.6	4.4	33.4	0	0	0	2.4
0.4-Hz	118.4	157.7	111.4	79.5	70.2	62.8	286.5	277.1	0	0	13.5	22.9	111.6	141.2	0	0	6.8	16.5	109.8	75.2	0	0	1.6	4.3	65.1	60.7	0	0	5.1	2.1
0.4-Hz	294.3	300	1.3	0	4.4	0	229.4	298.6	56.5	0	14.1	1.4	226.2	298.6	56.5	0	11.6	1.4	1.3	0	0	0	0	0	1.9	0	0	0	2.5	0
0.4-Hz	208.2	237.9	49.1	34.6	42.7	27.5	193.6	145.7	0	0	106.4	154.3	121.8	135.9	0	0	86.4	102	43.1	6	0	0	6	28.6	28.7	3.8	0	0	14	23.7
0.4-Hz	163.9		114.9		21.2		230.5		0		69.5		118		0		45.9		96.7		0		18.2		15.8		0		5.4
Fix	79.9	128	44.9	78.1	175.2	93.9	98.7	176.6	0	18.2	201.3	105.2	25.3	86.8	0	18.2	54.6	23	25.9	47.3	0	0	19	30.8	47.5	42.5	0	0	127.7	51.4
Fix	12.1	98.9	81.2	71.6	206.7	129.5	17.7	152.4	281.9	0	0.4	147.6	2	55.4	10.1	0	0	43.5	5.9	47	75.3	0	0	24.6	9.8	50	196.5	0	0.4	79.5
Fix	90.4	18.4	209.6	78.6	0	203	217.8	242.5	78.4	0	3.8	57.5	81.4	13.3	8.9	0	0.1	5.1	136.4	66.6	69.5	0	3.7	12	0	162.6	0	0	0	40.4
Fix	0	0	0	0	300	300	0	7.5	299.6	291.9	0.4	0.6	0	0	0	0	0	0	0	0	0	0	0	0	0	7.5	299.6	291.9	0.4	0.6
Fix	139.2	245.8	32.8	28.5	128	25.7	165.9	102	0	0	134.1	198	86.4	74.3	0	0	52.8	171.5	22.3	18.3	0	0	10.5	10.2	57.2	9.4	0	0	70.8	16.3
Fix	210.6	96.5	17.2	114.7	72.2	88.8	129.5	218.3	114.7	0	55.8	81.7	108	69.6	52.4	0	50.2	26.9	16.2	91.5	0	0	1	23.2	5.3	57.2	62.3	0	4.6	31.6
Fix	0	131.7	0	65.7	300	102.6	64.6	257.4	233	0	2.4	42.6	0	103.6	0	0	0	28.1	0	65.4	0	0	0	0.3	64.6	88.4	233	0	2.4	14.2
Fix	52	84	147.9	72.2	100.1	143.8	207.5	174.1	86.3	0	6.2	125.9	52	40.4	0	0	0	43.6	62	49	85.9	0	0	23.2	93.5	84.7	0.4	0	6.2	59.1
Fix	102.5	58.3	6.1	43.5	191.4	198.2	26.8	189	259.8	18.7	13.4	92.3	15.2	25.3	78.5	18.7	8.8	14.3	3.6	25.6	0	0	2.5	17.9	8	138.1	181.3	0	2.1	60.1
Fix	107.1	88.5	106.5	106.6	86.4	104.9	290.5	198.4	0	27.2	9.5	74.4	102.4	58.3	0	18.8	4.7	11.4	106.5	86.4	0	1.1	0	19.1	81.6	53.7	0	7.3	4.8	43.9
Fix	16.1	60	41.8	33.1	242.1	206.9	174.8	97.3	67	0	58.2	202.7	13.3	24.4	0	0	2.8	35.6	31.6	18.4	0	0	10.2	14.7	129.9	54.5	67	0	45.2	152.4
Fix	5.2	21.6	72.8	63.7	222	214.7	52.2	61.7	247.3	227.1	0.5	11.2	5.2	17.9	0	0	0	3.7	28.6	18.3	43.7	45.4	0.5	0	18.4	25.5	203.6	181.7	0	7.5
Fix	98.8	105.9	68.7	36.8	132.5	157.3	118	76.9	0	0	182	223.1	25.9	14	0	0	72.9	91.9	31.6	18.8	0	0	37.1	18	60.5	44.1	0	0	72	113.2
Fix	11.8	81.8	32.2	29.6	256	188.6	154.2	190.1	126.4	0	19.4	109.9	10.7	44.1	0	0	1.1	37.7	31.2	21.1	0	0	1	8.5	112.3	124.9	126.4	0	17.3	63.7
Fix	241.1	124.4	17.6	71	41.3	104.6	130.6	180.1	121.5	0	47.9	119.9	90.2	83.9	121.5	0	29.4	40.5	14.6	46.5	0	0	3	24.5	25.8	49.7	0	0	15.5	54.9
Fix	276.5	238.9	22	58.7	1.5	2.4	27.7	4	55.1	0	217.2	296	19.2	3.1	53.6	0	203.7	235.8	7.7	0.9	1.5	0	12.8	57.8	0.8	0	0	0	0.7	2.4
Beige	255.9	62.2	35.6	38.9	8.5	198.9	51.5	71.3	137.4	0.9	111.1	227.8	31.9	21.3	137.4	0	86.6	40.9	14.4	9.9	0	0	21.2	29	5.2	40.1	0	0.9	3.3	157.9
Beige	59.7	209.1	235.4	9	4.9	81.9	90.5	162.1	209.5	130.9	0	7	29	131.3	30.7	70.8	0	7	59.1	9	176.3	0	0	0	2.4	21.8	2.5	60.1	0	0
Beige	133	185.3	102.5	67.7	64.5	47	256.1	179.4	0	49.3	43.9	71.3	107.6	115.9	0	32.1	25.4	37.3	94.9	39.6	0	8.2	7.6	19.9	53.6	23.9	0	9	10.9	14.1
Beige	300	223.4	0	76.6	0	0	2.4	289.4	297.5	0	0.1	10.6	2.4	218.1	297.5	0	0.1	5.3	0	71.3	0	0	0	5.3	0	0	0	0	0	0
Beige	126.3	127.9	99.1	99.5	74.6	72.6	233.1	213.9	2.7	0	64.2	86.1	97.7	83.5	0	0	28.6	44.4	79.9	80.1	2.7	0	16.5	19.4	55.5	50.3	0	0	19.1	22.3
Beige	95.4	24.5	118.9	43.6	85.7	231.9	174.1	164.2	0	0	125.9	135.8	64.3	16.9	0	0	31.1	7.6	59.9	25.2	0	0	59	18.4	49.9	122.1	0	0	35.8	109.8
Beige	300	271.1	0	28.9	0	0	172.3	217.9	117.9	0	9.8	82.1	172.3	191.4	117.9	0	9.8	79.7	0	26.5	0	0	0	2.4	0	0	0	0	0	0
Beige	263.5	184.3	28.8	87	7.7	28.7	186	277.1	105	0	9	22.9	149.5	161.4	105	0	9	22.9	28.8	87	0	0	0	0	7.7	28.7	0	0	0	0
Beige	300	226.2	0	55.8	0	18	0	139.1	299.5	123.2	0.5	37.7	0	80.9	299.5	123.2	0.5	22.1	0	42.9	0	0	0	12.9	0	15.3	0	0	0	2.7
Beige	260.5	298.1	35.8	1.9	3.7	0	292.9	296.8	0	2.1	7.1	1.1	258.5	294.9	0	2.1	2	1.1	32.5	1.9	0	0	3.3	0	1.9	0	0	0	1.8	0
Beige	179.3	101.9	47	113.1	73.7	85	103.1	39.3	13.5	0	183.4	260.7	42.5	10.8	0	0	136.8	91.1	28.9	8.2	0	0	18.1	104.9	31.7	20.3	13.5	0	28.5	64.7
Beige	270.8	283.3	13.4	15.5	15.8	1.2	59.3	15.4	0	2.6	240.7	282	43.5	6.7	0	2.6	227.3	274	9.7	8	0	0	3.7	7.5	6.1	0.7	0	0	9.7	0.5
Beige	0	0	300	0	0	300	0	0	299.6	299.5	0.4	0.5	0	0	0	0	0	0	0	0	299.6	0	0.4	0	0	0	0	299.5	0	0.5
Beige	217.5	237.6	2.8	12.1	79.7	50.3	84.7	157.1	203.4	71.8	11.9	71.1	13.7	151.2	203.4	22.4	0.4	64	2.8	5	0	0	0	7.1	68.2	0.9	0	49.4	11.5	0
Beige	205.9	116.4	43.5	74.6	50.6	109	93.7	22.2	9.9	0	196.4	277.8	53.7	14.4	9.6	0	142.6	102	19	3.5	0	0	24.5	71.1	21	4.3	0.3	0	29.3	104.7
Beige	232	154.8	51.4	77.1	16.6	68.1	254.7	217.9	21.9	0	23.4	82.1	189.2	111.5	21.9	0	20.9	43.3	48.9	65.5	0	0	2.5	11.6	16.6	40.9	0	0	0	27.2
Brown	185.3	196.5	80.5	91.8	34.2	11.7	291.3	299.6	0	0	8.7	0.4	176.6	196.1	0	0	8.7	0.4	80.5	91.8	0	0	0	0	34.2	11.7	0	0	0	0
Brown	120.8	77.8	115.8	58.1	63.4	164.1	276.6	202.5	0	0	23.4	97.5	107.5	71	0	0	13.3	6.8	110.4	39.2	0	0	5.4	18.9	58.7	92.3	0	0	4.7	71.8
Brown	226.2	296.4	67.1	3.6	6.7	0	288.8	290.9	11.1	9.1	0.1	0	215	290.9	11.1	5.5	0.1	0	67.1	0	0	3.6	0	0	6.7	0	0	0	0	0
Brown	151.3	130.7	113.9	93	34.8	76.3	287.1	281.8	0	0	12.9	18.2	140.8	122.8	0	0	10.5	7.9	111.8	91.9	0	0	2.1	1.1	34.5	67.1	0	0	0.3	9.2
Brown	244	291.9	37.2	6.3	18.8	1.8	88.4	67.1	0	0	211.6	232.9	49.1	59	0	0	194.9	232.9	24	6.3	0	0	13.2	0	15.3	1.8	0	0	3.5	0
Brown	159.2	149	65.7	58.3	75.1	92.7	29.7	39.6	19.4	2.1	250.9	258.3	6	10.4	19.4	2.1	133.8	136.5	6.2	5.1	0	0	59.5	53.2	17.5	24.1	0	0	57.6	68.6
Brown	213.3	110.2	73.2	123.5	13.5	66.3	162.8	200.4	75.1	1.3	62.1	98.3	99.8	75	75.1	0	38.4	35.2	51.9	89.1	0	0	21.3	34.4	11.1	36.3	0	1.3	2.4	28.7
Brown	106	189.9	123.1	72.5	70.9	37.6	295.6	268.3	0	0	4.4	31.7	103.3	164.7	0	0	2.7	25.2	122.2	68.5	0	0	0.9	4	70.1	35.1	0	0	0.8	2.5
Brown	122.2	84.8	86.6	103.9	91.2	111.3	123.2	41.6	0	0	176.8	258.4	43.1	13.7	0	0	79.1	71.1	33.8	18.1	0	0	52.8	85.8	46.3	9.8	0	0	44.9	101.5
Brown	68.2	79.3	112.8	100.5	119	120.2	251.2	86	0	0	48.8	214	64.1	25.6	0	0	4.1	53.7	100.5	25.6	0	0	12.3	74.9	86.6	34.8	0	0	32.4	85.4
Brown	220	300	43.5	0	36.5	0	129.1	0	154.2	300	16.7	0	59.2	0	154.2	300	6.6	0	41	0	0	0	2.5	0	28.9	0	0	0	7.6	0
Brown	233.2	43.7	51.5	99.4	15.3	156.9	268.7	230.4	0	0	31.3	69.6	213.1	43	0	0	20.1	0.7	45.7	75.4	0	0	5.8	24	9.9	112	0	0	5.4	44.9
Brown	100.9	102.9	51.2	94.8	147.9	102.3	141.1	122.8	0	0	158.9	177.2	45.7	37	0	0	55.2	65.9	23.6	41.8	0	0	27.6	53	71.8	44	0	0	76.1	58.3
Brown	279	47.2	5.7	252	15.3	0.8	52.5	132.2	244	166.6	3.5	1.2	35	46.8	244	0	0	0.4	5.7	84.6	0	166.6	0	0.8	11.8	0.8	0	0	3.5	0
Brown	170.2	67.3	61.2	133.6	68.6	99.1	159	244.9	0	0	141	55.1	90.6	59	0	0	79.6	8.3	42.8	110.4	0	0	18.4	23.2	25.6	75.5	0	0	43	23.6
Brown	176.9	170.1	73.8	87.8	49.3	42.1	238	288.2	7.1	0	54.9	11.8	148.2	162.8	7.1	0	21.6	7.3	65	87.2	0	0	8.8	0.6	24.8	38.2	0	0	24.5	3.9
[truncated: 6 more columns]
